# Supplementary material for: Social Wellbeing in Cancer Survivorship: A Cross-Sectional Analysis of Self-Reported Relationship Closeness and Ambivalence from a Community Sample
Source: Curr Oncol. 2023 Jan 31;30(2):1720–32. doi: 10.3390/curroncol30020133 (PMC9955865; doi:10.3390/curroncol30020133)
Supplement: Supplementary file 1 [file curroncol-30-00133-s001.zip]

Archive with 1 entries (1 files):
- curroncol-2155501-supplementary.pdf
